# Supplementary material for: Preparing Health Professionals for Environmental Health and Climate Change: A Challenge for Europe
Source: Healthcare (Basel). 2026 Jan 14;14(2):208. doi: 10.3390/healthcare14020208 (PMC12840772; doi:10.3390/healthcare14020208)
Supplement: Supplementary file 1 [file healthcare-14-00208-s001.zip]

Archive with 1 entries (1 files):
- healthcare-4068811-supplementary.pdf
